# Supplementary material for: Where Does Honey Bee (Apis mellifera L.) Pollen Come from? A Study of Pollen Collected from Colonies at Ornamental Plant Nurseries
Source: Insects. 2022 Aug 18;13(8):744. doi: 10.3390/insects13080744 (PMC9409349; doi:10.3390/insects13080744)
Supplement: Supplementary file 1 [file insects-13-00744-s001.zip]

Archive with 1 entries (1 files):
- insects-1815356-supplementary.pdf
